# Supplementary material for: Predictors of Influenza Vaccination among Chinese Middle School Students Based on the Health Belief Model: A Mixed-Methods Study
Source: Vaccines (Basel). 2022 Oct 26;10(11):1802. doi: 10.3390/vaccines10111802 (PMC9697411; doi:10.3390/vaccines10111802)
Supplement: Supplementary file 1 [file vaccines-10-01802-s001.zip]

Archive with 1 entries (1 files):
- vaccines-1971158-supplementary.pdf
